# Supplementary material for: Comparing Auditory and Visual Distractions for Reducing Pain Severity and Pain Anxiety in Older Outpatients with Burn: A Randomized Controlled Trial
Source: Geriatrics (Basel). 2022 Apr 30;7(3):54. doi: 10.3390/geriatrics7030054 (PMC9149902; doi:10.3390/geriatrics7030054)
Supplement: Supplementary file 1 [file geriatrics-07-00054-s001.zip]

Archive with 1 entries (1 files):
- geriatrics-1673017-supplementary.pdf
